# Supplementary material for: The Influence of Physical Training on Breast Cancer: The Role of Exercise-Induced Myokines in Regulating Breast Cancer Cell Growth and Survival
Source: Int J Mol Sci. 2024 Oct 23;25(21):11379. doi: 10.3390/ijms252111379 (PMC11547039; doi:10.3390/ijms252111379)
Supplement: Supplementary file 1 [file ijms-25-11379-s001.zip]

Archive with 1 entries (1 files):
- ijms-3237307-supplementary.pdf
